# Supplementary material for: Evidence That Skeletal Muscles Modulate HDL-Cholesterol in Metabolic Healthy Young Adults
Source: Nutrients. 2024 Apr 10;16(8):1110. doi: 10.3390/nu16081110 (PMC11054046; doi:10.3390/nu16081110)
Supplement: Supplementary file 1 [file nutrients-16-01110-s001.zip]

Archive with 4 entries (4 files):
- Table S1. Tertiles normal weight.pdf
- Table S2. Tertiles over-weight.pdf
- Table S3. Tertiles obese.pdf
- Table S4. Regresssion data.pdf
